# Supplementary material for: How the monarch got its spots: Long-distance migration selects for larger white spots on monarch butterfly wings
Source: PLoS One. 2023 Jun 21;18(6):e0286921. doi: 10.1371/journal.pone.0286921 (PMC10284392; doi:10.1371/journal.pone.0286921)
Supplement: S1 Data — Complete excel dataset of all raw data used in analyses. (XLSX) [file pone.0286921.s002.xlsx]

## Sheet: wing color measurements
Sex	Stage	Year	Black	Orange	Grey
Male	Breeding	1996	54.185	40.9251	4.88987
Male	Breeding	1996	52.8879	41.8966	5.21552
Male	Breeding	1996	54.9545	39.7727	5.27273
Male	Breeding	1996	57.2628	37.3518	5.38538
Male	Breeding	1996	54.7301	39.8712	5.39871
Male	Breeding	1996	55.5725	38.9822	5.44529
Male	Breeding	1996	53.327	41.1202	5.5529
Male	Breeding	1996	58.0142	36.4203	5.56545
Female	Breeding	1996	67.2846	27.1042	5.61122
Female	Breeding	1996	61.2211	33.1133	5.66557
Male	Breeding	1996	53.9363	40.3468	5.71696
Male	Breeding	1996	58.4004	35.8561	5.74342
Male	Breeding	1996	56.19	37.9936	5.81644
Male	Breeding	1996	52.3739	41.7903	5.83581
Male	Breeding	1996	57.7103	36.4486	5.84112
Male	Breeding	1996	55.5606	38.5624	5.87703
Male	Breeding	1996	57.283	36.7827	5.93428
Male	Breeding	1996	54.3028	39.6687	6.02853
Male	Breeding	1996	56.5742	37.3945	6.03136
Male	Breeding	1996	53.9527	39.9285	6.1188
Female	Breeding	1996	64.6248	29.2496	6.12557
Female	Breeding	1996	63.5667	30.2504	6.18293
Female	Breeding	1996	59.6439	34.1246	6.23145
Male	Breeding	1996	54.5831	39.0603	6.35652
Male	Breeding	1996	55.404	38.2323	6.36364
Female	Breeding	1996	66.016	27.5776	6.40641
Male	Breeding	1996	57.6136	35.9461	6.44034
Male	Breeding	1996	57.3588	35.9715	6.66963
Female	Breeding	1996	61.3255	31.9564	6.71811
Female	Breeding	1996	60.8172	32.2682	6.91461
Female	Breeding	1996	57.9644	34.9109	7.12468
Female	Breeding	1996	60.1085	32.6549	7.23654
Female	Breeding	1996	60.0671	32.5024	7.43049
Female	Breeding	1996	59.4378	32.8313	7.73092
Female	Breeding	1996	62.1005	29.5662	8.33333
Female	Breeding	1996	65.1862	26.3133	8.50048
Male	Migrant	2005	50.7202	44.7016	4.57819
Male	Migrant	2005	52.4124	42.7628	4.82478
Male	Migrant	2005	50.3504	44.7439	4.90566
Male	Migrant	2005	53.3939	41.582	5.02405
Male	Migrant	2005	55.1313	39.7613	5.1074
Male	Migrant	2005	56.2917	38.5208	5.18747
Male	Migrant	2005	49.2308	45.5656	5.20362
Male	Migrant	2005	47.7064	47.0438	5.24975
Male	Migrant	2005	49.7166	45.0283	5.25502
Female	Migrant	2005	60.1523	34.5685	5.27919
Male	Migrant	2005	50.1376	44.579	5.28343
Male	Migrant	2005	54.9087	39.7632	5.32807
Male	Migrant	2005	51.0061	43.6593	5.33458
Male	Migrant	2005	53.778	40.8546	5.36738
Male	Migrant	2005	51.6111	43	5.38889
Male	Migrant	2005	51.781	42.7964	5.42265
Male	Migrant	2005	55.2659	39.2596	5.47445
Male	Migrant	2005	53.1807	41.3232	5.49618
Female	Migrant	2005	60.5379	33.9364	5.52567
Male	Migrant	2005	51.1241	43.2554	5.6205
Male	Migrant	2005	49.7806	44.5149	5.70453
Female	Migrant	2005	60.5607	33.6878	5.75157
Female	Migrant	2005	65.9146	28.2927	5.79268
Female	Migrant	2005	55.9198	38.2094	5.87084
Male	Migrant	2005	54.9029	39.0842	6.01295
Male	Migrant	2005	54.0567	39.9204	6.0229
Female	Migrant	2005	65.2938	28.6656	6.04064
Male	Migrant	2005	51.4583	42.5	6.04167
Male	Migrant	2005	52.9962	40.9566	6.04728
Female	Migrant	2005	59.7328	34.1603	6.10687
Male	Migrant	2005	46.9845	46.8696	6.14589
Female	Migrant	2005	59.4264	34.4132	6.16038
Female	Migrant	2005	61.2921	32.3561	6.35179
Female	Migrant	2005	57.8182	35.7922	6.38961
Female	Migrant	2005	61.3437	32.2481	6.40827
Male	Migrant	2005	54.1541	39.1994	6.64653
Male	Migrant	2005	55.119	38.2143	6.66667
Female	Migrant	2005	61.0708	32.2365	6.69269
Female	Migrant	2005	61.3757	31.3228	7.30159
Female	Migrant	2005	60.7143	31.5565	7.72921
Female	Migrant	2005	60.1227	24.5399	7.75237
Female	Migrant	2005	57.8582	33.9613	8.18047
Female	Migrant	2005	54.7564	36.4269	8.81671
Male	Migrant	2008	53.4762	42.0282	4.49556
Female	Migrant	2008	62.1634	33.1129	4.72367
Male	Migrant	2008	53.1936	41.6382	5.16821
Male	Migrant	2008	59.6765	35.0809	5.24261
Male	Migrant	2008	52.0661	42.6835	5.25036
Male	Migrant	2008	58.7634	41.2366	5.31426
Male	Migrant	2008	61.0816	38.9184	5.35973
Female	Migrant	2008	57.3861	37.2323	5.38166
Male	Migrant	2008	53.1981	41.3417	5.46022
Male	Migrant	2008	53.6837	40.8552	5.4611
Male	Migrant	2008	53.1338	41.3326	5.5336
Male	Migrant	2008	54.6716	39.5622	5.76615
Male	Migrant	2008	56.8784	37.3187	5.8029
Male	Migrant	2008	53.7968	40.3743	5.82888
Male	Migrant	2008	52.644	41.4542	5.90179
Female	Migrant	2008	64.4684	29.5623	5.9693
Female	Migrant	2008	64.3183	29.1941	6.48758
Male	Migrant	2008	55.5869	37.8668	6.54628
Female	Migrant	2008	60.6697	32.7336	6.5967
Female	Migrant	2008	60.2754	33.0444	6.68027
Female	Migrant	2008	58.1848	35.0081	6.80713
Female	Migrant	2008	59.3195	33.6719	7.00863
Female	Migrant	2008	60.9783	31.7935	7.22826
Male	Winter	2008	46.8327	46.7786	6.38874
Male	Winter	2008	52.9779	40.2155	6.80658
Male	Winter	2008	52.2727	40.9091	6.81818
Male	Winter	2008	49.517	43.4672	7.01576
Male	Winter	2008	52.9652	39.9796	7.05521
Female	Winter	2008	63.2653	29.6556	7.07908
Female	Winter	2008	56.8817	35.3763	7.74194
Male	Winter	2008	50.8128	41.3841	7.80307
Male	Winter	2008	49.6967	42.3155	7.98787
Female	Winter	2008	55.9918	35.5941	8.41407
Male	Winter	2008	52.8669	38.7165	8.41662
Female	Winter	2008	58.4351	33.1299	8.43507
Male	Winter	2008	51.1628	40.3101	8.52713
Female	Winter	2008	61.379	30.0674	8.55365
Female	Winter	2008	60.8072	30.5895	8.60329
Male	Winter	2008	51.134	39.6907	9.17526
Female	Winter	2008	59.7491	31.0507	9.20021
Female	Winter	2008	58.607	32.0398	9.35323
Female	Winter	2008	60.6605	29.9537	9.38586
Male	Winter	2008	51.641	38.9231	9.4359
Female	Winter	2008	59.6809	30.8511	9.46809
Male	Winter	2008	48.9309	41.5714	9.49776
Female	Winter	2008	59.788	30.611	9.601
Female	Winter	2008	57.0898	33.2979	9.61232
Female	Winter	2008	62.9442	27.4112	9.64467
Male	Winter	2008	49.105	41.074	9.821
Female	Winter	2008	61.1845	28.928	9.88742
Female	Winter	2008	58.5984	31.3618	10.0398
Male	Winter	2008	52.5272	37.428	10.0448
Male	Winter	2008	45.8763	44.0019	10.1218
Male	Winter	2008	53.5011	36.3239	10.1751
Male	Winter	2008	52.3153	37.3208	10.3638
Male	Winter	2008	51.0386	38.5757	10.3858
Female	Winter	2008	57.5908	32.0132	10.396
Male	Winter	2008	47.9666	41.4485	10.585
Male	Winter	2008	51.5614	37.5454	10.8932
Female	Winter	2008	58.1638	30.8961	10.9401
Male	Winter	2008	50.4454	38.5857	10.9688
Female	Winter	2008	59.5333	29.4821	10.9846
Male	Winter	2008	51.7014	37.2119	11.0867
Female	Winter	2008	54.4323	34.1633	11.4044
Female	Winter	2008	57.0951	31.247	11.6579
Female	Winter	2008	56.9231	30.9972	12.0798
Female	Winter	2008	58.4954	29.2733	12.2313
Male	Winter	2008	51.8885	35.7895	12.322
Female	Winter	2008	55.8564	31.738	12.4055
Female	Winter	2008	57.7547	29.2667	12.9786
Female	Winter	2008	57.6159	29.2595	13.1246
Male	Winter	2009	51.6427	42.8131	5.54415
Male	Winter	2009	48.1518	46.0325	5.81567
Male	Winter	2009	52.0353	41.1805	6.78426
Male	Winter	2009	49.2161	43.617	7.16685
Female	Winter	2009	55.9133	36.8852	7.20141
Male	Winter	2009	50.3448	42.2167	7.43842
Female	Winter	2009	58.671	33.4414	7.88763
Female	Winter	2009	56.1219	35.8321	8.04598
Female	Winter	2009	56.6163	35.2266	8.1571
Male	Winter	2009	52.0868	39.7329	8.1803
Female	Winter	2009	58.496	33.2377	8.26636
Female	Winter	2009	55.5096	36.2131	8.27729
Female	Winter	2009	58.9776	32.6518	8.37061
Male	Winter	2009	48.2911	43.2745	8.4344
Male	Winter	2009	47.3938	43.7259	8.88031
Male	Winter	2009	50.7709	40.1432	9.0859
Male	Winter	2009	51.1676	39.699	9.13337
Female	Winter	2009	54.7668	35.3368	9.89637
Male	Winter	2009	47.0264	42.5506	10.4231
Female	Winter	2009	62.037	27.5309	10.4321
Male	Winter	2009	45.6095	43.4917	10.8988
Male	Winter	2009	49.4002	39.0949	11.5049
Male	Breeding	2012	52.9007	41.9862	5.11308
Male	Breeding	2012	52.262	42.6013	5.13666
Male	Breeding	2012	52.9982	41.7108	5.29101
Male	Breeding	2012	53.4926	40.9926	5.51471
Male	Breeding	2012	53.9415	40.4065	5.65196
Female	Breeding	2012	61.5981	32.4455	5.95642
Male	Breeding	2012	53.0824	40.9412	5.97647
Female	Breeding	2012	58.3592	35.6098	6.03104
Male	Breeding	2012	52.9035	41.0151	6.08139
Male	Breeding	2012	51.9048	42	6.09524
Female	Breeding	2012	63.2008	30.6181	6.18112
Male	Breeding	2012	51.1739	42.6449	6.18112
Female	Breeding	2012	64.4036	29.3729	6.22348
Female	Breeding	2012	60.5893	33.1492	6.26151
Female	Breeding	2012	63.6588	30.0789	6.26233
Male	Breeding	2012	53.6072	40.1303	6.26253
Female	Breeding	2012	62.6463	31.0081	6.34563
Female	Breeding	2012	59.7312	33.8477	6.42111
Female	Breeding	2012	62.1985	31.308	6.49351
Female	Breeding	2012	59.3069	34.0099	6.68317
Female	Breeding	2012	61.3595	31.9343	6.7062
Female	Breeding	2012	63.594	29.5702	6.83584
Male	Breeding	2012	47.7835	45.357	6.85954
Female	Breeding	2012	58.8088	34.1842	7.00701
Female	Breeding	2012	61.0999	31.8365	7.06357
Female	Breeding	2012	61.8297	30.9148	7.25552
Female	Breeding	2012	59.4055	33.0897	7.50487
Female	Breeding	2012	65.1228	26.9474	7.92982
Female	Breeding	2012	59.434	32.2244	8.34161
Male	Breeding	2012	51.9212	38.8569	9.2219
Male	Winter	2013	51.0755	42.021	6.90345
Male	Winter	2013	54.8505	38.072	7.07749
Female	Winter	2013	59.1933	33.5254	7.2813
Male	Winter	2013	46.9098	45.6434	7.44681
Male	Winter	2013	53.1492	39.3923	7.45856
Male	Winter	2013	49.7452	42.6606	7.59429
Male	Winter	2013	51.089	41.257	7.65401
Male	Winter	2013	52.1411	40.1134	7.74559
Male	Winter	2013	49.1881	43.0592	7.75275
Male	Winter	2013	53.5766	38.6462	7.77724
Male	Winter	2013	48.6325	43.5604	7.80706
Male	Winter	2013	49.8946	42.0969	8.00843
Female	Winter	2013	58.6426	33.298	8.05938
Male	Winter	2013	54.3679	37.5475	8.08464
Male	Winter	2013	51.5534	40.337	8.10953
Male	Winter	2013	49.5295	42.3477	8.12283
Male	Winter	2013	51.6762	40.182	8.14176
Female	Winter	2013	59.6757	32.1622	8.16216
Male	Winter	2013	50.9111	40.9166	8.17228
Male	Winter	2013	53.3371	38.4484	8.21449
Female	Winter	2013	57.532	34.1857	8.28238
Male	Winter	2013	52.5937	39.0858	8.32049
Male	Winter	2013	52.6061	39.065	8.32886
Male	Winter	2013	48.3454	43.2782	8.37642
Female	Winter	2013	57.2577	34.3546	8.38774
Male	Winter	2013	49.3506	42.2078	8.44156
Male	Winter	2013	50.4373	41.1079	8.45481
Male	Winter	2013	52.9538	38.5607	8.4855
Male	Winter	2013	50.6501	40.8451	8.50488
Male	Winter	2013	48.8337	42.6471	8.51927
Male	Winter	2013	51.3351	40.109	8.55586
Female	Winter	2013	59.5361	31.9072	8.5567
Male	Winter	2013	47.1746	44.2482	8.57719
Female	Winter	2013	57.3255	34.097	8.57752
Female	Winter	2013	57.8062	33.6042	8.58967
Male	Winter	2013	51.0729	40.4924	8.60279
Female	Winter	2013	61.269	30.1015	8.62944
Female	Winter	2013	61.2349	30.0446	8.72056
Male	Winter	2013	53.6473	37.6221	8.73061
Male	Winter	2013	52.6469	38.611	8.74211
Male	Winter	2013	54.2413	36.9773	8.78136
Male	Winter	2013	52.3865	38.8242	8.78929
Female	Winter	2013	59.274	31.9342	8.79183
Male	Winter	2013	53.9565	37.2278	8.81572
Male	Winter	2013	50.388	40.7656	8.84635
Female	Winter	2013	57.2	33.9	8.9
Female	Winter	2013	58.1009	32.997	8.90208
Male	Winter	2013	53.7306	37.3575	8.91192
Female	Winter	2013	60.0665	31.0066	8.92688
Male	Winter	2013	51.8307	39.2297	8.93961
Male	Winter	2013	49.2593	41.7989	8.9418
Male	Winter	2013	49.1158	41.9281	8.95608
Female	Winter	2013	54.4925	36.5226	8.98494
Male	Winter	2013	52.6544	47.3456	8.99242
Female	Winter	2013	58.686	32.2383	9.07572
Female	Winter	2013	60.3785	30.5145	9.10704
Male	Winter	2013	53.9846	36.8638	9.15167
Female	Winter	2013	56.0976	34.7053	9.19715
Female	Winter	2013	59.8996	30.8979	9.20245
Female	Winter	2013	60.6729	30.1158	9.21125
Female	Winter	2013	59.5117	31.2759	9.21234
Female	Winter	2013	55.4634	35.3171	9.21951
Female	Winter	2013	56.3587	34.4022	9.23913
Female	Winter	2013	57.9281	32.8224	9.24947
Female	Winter	2013	56.1832	34.5547	9.26209
Male	Winter	2013	49.2359	41.4995	9.26457
Male	Winter	2013	49.5436	41.1765	9.27992
Female	Winter	2013	57.7488	32.8983	9.35291
Male	Winter	2013	48.7952	41.8401	9.36473
Male	Winter	2013	48.7707	41.8525	9.37679
Female	Winter	2013	61.215	29.3808	9.40421
Male	Winter	2013	49.5322	41.0567	9.41112
Male	Winter	2013	50.2799	40.3053	9.41476
Female	Winter	2013	56.7278	33.843	9.42915
Male	Winter	2013	58.5991	41.4009	9.4533
Male	Winter	2013	52.0844	38.4457	9.46989
Male	Winter	2013	50.9269	39.5984	9.47477
Male	Winter	2013	49.9143	40.6054	9.4803
Female	Winter	2013	58.7755	31.7347	9.4898
Male	Winter	2013	51.6129	38.8737	9.5134
Male	Winter	2013	50.4348	40.0512	9.51407
Female	Winter	2013	59.9565	30.5223	9.52122
Male	Winter	2013	49.7872	40.6915	9.52128
Male	Winter	2013	48.8503	41.6153	9.53449
Male	Winter	2013	48.1777	42.2866	9.5357
Male	Winter	2013	48.9888	41.4607	9.55056
Female	Winter	2013	60.6706	29.7499	9.57956
Male	Winter	2013	53.1456	37.2678	9.58658
Male	Winter	2013	53.4687	36.943	9.58827
Male	Winter	2013	56.6734	33.7209	9.60566
Female	Winter	2013	56.6505	33.7364	9.61306
Female	Winter	2013	56.8008	33.5249	9.67433
Female	Winter	2013	53.9108	36.378	9.71129
Female	Winter	2013	61.6597	28.5714	9.76891
Male	Winter	2013	52.8723	37.3118	9.81595
Female	Winter	2013	57.8857	32.2857	9.82857
Male	Winter	2013	49.2918	40.8499	9.85836
Female	Winter	2013	56.5925	33.5323	9.8752
Male	Winter	2013	50.8665	39.2457	9.88787
Female	Winter	2013	61.2088	28.9011	9.89011
Male	Winter	2013	50.7262	39.376	9.89779
Female	Winter	2013	57.1199	32.9764	9.90364
Male	Winter	2013	51.1868	38.9061	9.90712
Female	Winter	2013	57.8086	32.2418	9.94962
Male	Winter	2013	53.1067	36.8699	10.0234
Male	Winter	2013	51.323	38.6439	10.0331
Male	Winter	2013	45.3091	44.6468	10.0442
Male	Winter	2013	50	39.9432	10.0568
Female	Winter	2013	57.9407	31.9953	10.064
Male	Winter	2013	53.6769	36.2478	10.0753
Male	Winter	2013	53.1517	36.7521	10.0962
Male	Winter	2013	50.2528	39.636	10.1112
Female	Winter	2013	57.1021	32.7791	10.1188
Male	Winter	2013	50.1625	39.6533	10.1842
Female	Winter	2013	58.3174	31.4532	10.2294
Male	Winter	2013	49.7953	39.9693	10.2354
Male	Winter	2013	53.1396	36.5854	10.275
Female	Winter	2013	62.8784	26.8418	10.2798
Female	Winter	2013	59.8126	29.8803	10.3071
Male	Winter	2013	48.1446	41.5422	10.3133
Female	Winter	2013	59.1937	30.4818	10.3245
Female	Winter	2013	60.2025	29.4684	10.3291
Female	Winter	2013	61.0577	28.6058	10.3365
Male	Winter	2013	49.2841	40.3084	10.4075
Male	Winter	2013	51.3225	38.2503	10.4273
Female	Winter	2013	57.216	32.3091	10.4749
Female	Winter	2013	57.5517	31.9555	10.4928
Female	Winter	2013	57.6563	31.807	10.5367
Male	Winter	2013	53.9629	35.4694	10.5677
Female	Winter	2013	58.7318	30.6653	10.6029
Female	Winter	2013	58.4038	30.9197	10.6765
Male	Winter	2013	52.8921	36.4294	10.6785
Female	Winter	2013	57.4174	31.8919	10.6907
Male	Winter	2013	54.5121	34.7849	10.703
Female	Winter	2013	58.3043	30.9524	10.7433
Male	Winter	2013	47.5821	41.6716	10.7463
Female	Winter	2013	60.4931	28.7271	10.7798
Female	Winter	2013	60	29.2147	10.7853
Female	Winter	2013	59.709	29.5033	10.7878
Female	Winter	2013	59.4859	29.6818	10.8323
Male	Winter	2013	46.087	43.0691	10.844
Female	Winter	2013	59.7293	29.3852	10.8855
Female	Winter	2013	58.6279	30.4574	10.9148
Female	Winter	2013	54.27	34.8026	10.9275
Female	Winter	2013	59.4657	29.5006	11.0337
Female	Winter	2013	57.588	31.2175	11.1945
Female	Winter	2013	58.9267	29.8087	11.2646
Female	Winter	2013	59.1549	29.5775	11.2676
Female	Winter	2013	56.8274	31.7838	11.3887
Male	Winter	2013	45.1023	43.2723	11.6254
Female	Winter	2013	56.3769	31.9105	11.7126
Male	Winter	2013	49.3287	38.9359	11.7355
Female	Winter	2013	58.3247	29.9168	11.7586
Female	Winter	2013	56.4865	31.0135	12.5
Female	Winter	2013	60.1399	27.3363	12.5238
Female	Winter	2013	57.6441	29.5113	12.8446
Male	Migrant	2014	56.008	38.9643	5.02765
Male	Migrant	2014	56.7451	37.8781	5.37686
Male	Migrant	2014	53.7342	40.8341	5.43162
Male	Migrant	2014	54.9038	39.6527	5.44345
Male	Migrant	2014	54.3606	40.1819	5.45746
Male	Migrant	2014	55.0859	39.294	5.62007
Male	Migrant	2014	56.3352	37.7082	5.95659
Male	Migrant	2014	58.4801	35.4806	6.03926
Female	Migrant	2014	62.8397	31.0684	6.09185
Male	Migrant	2014	51.8501	42.0304	6.11954
Male	Migrant	2014	57.1357	36.6112	6.25315
Male	Migrant	2014	53.2624	40.406	6.33156
Female	Migrant	2014	59.0374	34.1014	6.86124
Male	Migrant	2014	59.1837	33.887	6.92928
Male	Migrant	2014	54.3139	38.7214	6.96466
Male	Migrant	2014	55.3275	37.6833	6.98925
Male	Migrant	2014	58.528	41.472	7.12617
Male	Migrant	2014	55.6712	36.6027	7.72603

## Sheet: wing spot size measurements
group	Stage	ID	Wing area (pixels)	Spot area (pixels)	% spot size
Minnesota 1996	Breeding	E008	134763	2155	1.6
Minnesota 1996	Breeding	E114	125818	2195	1.74
Minnesota 1996	Breeding	E116	138851	3423	2.47
Minnesota 1996	Breeding	E118	110297	3397	3.08
Minnesota 1996	Breeding	E119	126089	2065	1.64
Minnesota 1996	Breeding	E121	123670	2444	1.98
Minnesota 1996	Breeding	E123	127437	1985	1.56
Minnesota 1996	Breeding	E124	123485	4229	3.42
Minnesota 1996	Breeding	E126	123168	2852	2.32
Minnesota 1996	Breeding	E134	117467	3255	2.77
Minnesota 1996	Breeding	E136	125825	3851	3.06
Minnesota 1996	Breeding	E145	120082	3206	2.67
Minnesota 1996	Breeding	E147	141280	3177	2.25
Minnesota 1996	Breeding	E165	136806	1913	1.4
Minnesota 1996	Breeding	E167	136676	2264	1.66
Minnesota 1996	Breeding	E169	141370	3082	2.18
Minnesota 1996	Breeding	E17N	133757	2114	1.58
Minnesota 1996	Breeding	E185	146417	2553	1.74
Minnesota 1996	Breeding	E187	131738	2522	1.91
Minnesota 1996	Breeding	E189	124818	2367	1.9
Minnesota 1996	Breeding	E191	134510	3158	2.35
Minnesota 1996	Breeding	E195	128354	1971	1.54
Minnesota 1996	Breeding	E196	139382	2990	2.15
Minnesota 1996	Breeding	E197	139466	4381	3.14
Minnesota 1996	Breeding	E199	138816	2490	1.79
Minnesota 1996	Breeding	E205	127130	2084	1.64
Minnesota 1996	Breeding	E207	143055	2270	1.59
Minnesota 1996	Breeding	E209	136888	3660	2.67
Minnesota 1996	Breeding	E216	114174	2975	2.61
Minnesota 1996	Breeding	E218	130756	2968	2.27
Minnesota 1996	Breeding	E220	125159	1961	1.57
Minnesota 1996	Breeding	E221	141646	2345	1.66
Minnesota 1996	Breeding	E224	131778	4382	3.33
Minnesota 1996	Breeding	E228	123650	3225	2.61
Minnesota 1996	Breeding	E236	131251	3001	2.29
Minnesota 1996	Breeding	E354	127105	2926	2.3
Minnesota 1996	Breeding	E4N	124907	1954	1.56
Minnesota 1996	Breeding	E8123	120063	2060	1.72
Minnesota 1996	Breeding	EK29	104310	1355	1.3
South Dakota 2012	Breeding	1	126074	2485	1.97
South Dakota 2012	Breeding	10	125067	2715	2.17
South Dakota 2012	Breeding	13	89528	2251	2.51
South Dakota 2012	Breeding	19	128121	2517	1.96
South Dakota 2012	Breeding	22	131639	2606	1.98
South Dakota 2012	Breeding	28	137135	3001	2.19
South Dakota 2012	Breeding	31	131973	2687	2.04
South Dakota 2012	Breeding	40	127035	2565	2.02
South Dakota 2012	Breeding	46	142939	2836	1.98
South Dakota 2012	Breeding	55	134156	2443	1.82
South Dakota 2012	Breeding	58	132408	2805	2.12
South Dakota 2012	Breeding	64	137678	4242	3.08
South Dakota 2012	Breeding	67	128082	2796	2.18
South Dakota 2012	Breeding	73	136212	2927	2.15
South Dakota 2012	Breeding	76	134229	2710	2.02
South Dakota 2012	Breeding	82	127393	2607	2.05
South Dakota 2012	Breeding	84	131650	2527	1.92
South Dakota 2012	Breeding	93	130142	2693	2.07
South Dakota 2012	Breeding	96	137930	1749	1.27
South Dakota 2012	Breeding	E114	129499	2880	2.22
South Dakota 2012	Breeding	E119	137031	2683	1.96
South Dakota 2012	Breeding	E136	120144	2878	2.4
South Dakota 2012	Breeding	E165	142111	2822	1.99
South Dakota 2012	Breeding	E189	135535	2346	1.73
South Dakota 2012	Breeding	E196	121981	2725	2.23
South Dakota 2012	Breeding	E216	127419	2708	2.13
South Dakota 2012	Breeding	E221	125858	2902	2.31
South Dakota 2012	Breeding	E8123	127328	2198	1.73
South Dakota 2012	Breeding	H-10-14-05-020	134175	2271	1.69
South Dakota 2012	Breeding	H-10-14-05-039	128486	2544	1.98
South Dakota 2012	Breeding	H-10-14-05-059	137610	2817	2.05
South Dakota 2012	Breeding	H-10-19-05-032	128469	2736	2.13
South Dakota 2012	Breeding	H-10-22-05-073	140303	3067	2.19
Georgia 2005	Migrating	H-10-14-05-016	119255	3409	2.86
Georgia 2005	Migrating	H-10-14-05-020	124325	2785	2.24
Georgia 2005	Migrating	H-10-14-05-022	127386	3699	2.9
Georgia 2005	Migrating	H-10-14-05-024	123278	3032	2.46
Georgia 2005	Migrating	H-10-14-05-026	103217	1185	1.15
Georgia 2005	Migrating	H-10-14-05-028	121532	3020	2.48
Georgia 2005	Migrating	H-10-14-05-037	114551	2317	2.02
Georgia 2005	Migrating	H-10-14-05-039	118831	2774	2.33
Georgia 2005	Migrating	H-10-14-05-041	114793	2583	2.25
Georgia 2005	Migrating	H-10-14-05-043	109918	3125	2.84
Georgia 2005	Migrating	H-10-14-05-045	132221	2134	1.61
Georgia 2005	Migrating	H-10-14-05-047	83549	1825	2.18
Georgia 2005	Migrating	H-10-14-05-049	121025	2865	2.37
Georgia 2005	Migrating	H-10-14-05-053	127966	2492	1.95
Georgia 2005	Migrating	H-10-14-05-055	127102	2864	2.25
Georgia 2005	Migrating	H-10-14-05-057	122956	2381	1.94
Georgia 2005	Migrating	H-10-14-05-059	129584	2946	2.27
Georgia 2005	Migrating	H-10-14-05-061	136686	3332	2.44
Georgia 2005	Migrating	H-10-19-05-030	129287	2691	2.08
Georgia 2005	Migrating	H-10-19-05-032	118555	3353	2.83
Georgia 2005	Migrating	H-10-19-05-065	118573	2145	1.81
Georgia 2005	Migrating	H-10-20-05-067	113517	2074	1.83
Georgia 2005	Migrating	H-10-20-05-069	135058	2638	1.95
Georgia 2005	Migrating	H-10-22-05-034	99122	1802	1.82
Georgia 2005	Migrating	H-10-22-05-071	117043	2315	1.98
Georgia 2005	Migrating	H-10-22-05-073	97193	1531	1.58
Georgia 2005	Migrating	H-10-22-05-075	121187	2420	2
Georgia 2005	Migrating	H-10-22-05-077	124381	2254	1.81
Georgia 2005	Migrating	H-10-22-05-079	122786	2117	1.72
Georgia 2005	Migrating	H-10-22-05-081	124009	2565	2.07
Georgia 2005	Migrating	H-11-05-05-036	130531	2753	2.11
Georgia 2005	Migrating	H-11-05-05-038	115015	2370	2.06
Georgia 2005	Migrating	H-11-05-05-040	104227	2558	2.45
Georgia 2005	Migrating	H-11-05-05-042	112926	2539	2.25
Georgia 2005	Migrating	H-11-05-05-044	128888	3005	2.33
Georgia 2005	Migrating	H-11-05-05-046	118225	3044	2.57
Georgia 2005	Migrating	H-11-05-05-048	108833	3322	3.05
Georgia 2005	Migrating	H-11-05-05-050	116272	2668	2.29
Georgia 2005	Migrating	H-11-05-05-083	140623	2494	1.77
Georgia 2005	Migrating	H-11-05-05-085	124417	1808	1.45
Georgia 2005	Migrating	H-11-05-05-087	139795	2636	1.89
Georgia 2005	Migrating	H-11-05-05-089	122983	2138	1.74
Georgia 2005	Migrating	H-11-05-05-091	121179	2966	2.45
Georgia 2005	Migrating	H-11-05-05-093	105784	1623	1.53
Georgia 2008	Migrating	W2008%20A011	121806	2295	1.88
Georgia 2008	Migrating	W2008%20A019	120948	1365	1.13
Georgia 2008	Migrating	W2008%20A021	133919	1852	1.38
Georgia 2008	Migrating	W2008%20A023	115667	2779	2.4
Georgia 2008	Migrating	W2008%20A026	130535	1895	1.45
Georgia 2008	Migrating	W2008%20A027	124687	2640	2.12
Georgia 2008	Migrating	W2008%20A028	111723	2223	1.99
Georgia 2008	Migrating	W2008%20A029	138765	2091	1.51
Georgia 2008	Migrating	W2008%20A032	126661	2408	1.9
Georgia 2008	Migrating	W2008%20A035	118760	2569	2.16
Georgia 2008	Migrating	W2008%20A036	124361	2609	2.1
Georgia 2008	Migrating	W2008%20A039	127182	3282	2.58
Georgia 2008	Migrating	W2008%20A040	114236	1633	1.43
Georgia 2008	Migrating	W2008%20A041	130123	1870	1.44
Georgia 2008	Migrating	W2008%20A042	111986	2606	2.33
Georgia 2008	Migrating	W2008%20A044	130087	2474	1.9
Georgia 2008	Migrating	W2008%20A046	112283	1597	1.42
Georgia 2008	Migrating	W2008%20A049	116825	2893	2.48
Georgia 2008	Migrating	W2008%20A050	117786	1960	1.66
Georgia 2008	Migrating	W2008%20A052	118484	1988	1.68
Georgia 2008	Migrating	W2008%20A054	134800	2607	1.93
Georgia 2008	Migrating	W2008%20A055	122693	1871	1.52
Georgia 2008	Migrating	W2008%20A057	125753	2947	2.34
Georgia 2014	Migrating	W2014%20002	133232	2788	2.09
Georgia 2014	Migrating	W2014%20008	135725	2828	2.08
Georgia 2014	Migrating	W2014%20009	130720	2109	1.61
Georgia 2014	Migrating	W2014%20010	133485	3130	2.34
Georgia 2014	Migrating	W2014%20012	116339	2638	2.27
Georgia 2014	Migrating	W2014%20016	124733	4043	3.24
Georgia 2014	Migrating	W2014%20020	136961	2610	1.91
Georgia 2014	Migrating	W2014%20022	132553	2512	1.9
Georgia 2014	Migrating	W2014%20023	125174	2237	1.79
Georgia 2014	Migrating	W2014%20024	129529	2310	1.78
Georgia 2014	Migrating	W2014%20026	122340	3075	2.51
Georgia 2014	Migrating	W2014%20032	131712	2845	2.16
Georgia 2014	Migrating	W2014%20034	127073	1801	1.42
Georgia 2014	Migrating	W2014%20035	115816	2376	2.05
Georgia 2014	Migrating	W2014%20040	125523	2544	2.03
Georgia 2014	Migrating	W2014%20041	125727	2052	1.63
Georgia 2014	Migrating	W2014%20045	119161	2115	1.77
Georgia 2014	Migrating	W2014%20048	135180	2833	2.1
Mexico 2008	Wintering	1008	131659	4199	3.19
Mexico 2008	Wintering	1022	96967	3902	4.02
Mexico 2008	Wintering	1029	129934	3008	2.32
Mexico 2008	Wintering	1036	101239	1582	1.56
Mexico 2008	Wintering	1087	126613	3017	2.38
Mexico 2008	Wintering	1097	98857	2382	2.41
Mexico 2008	Wintering	1133	120289	3941	3.28
Mexico 2008	Wintering	1154	126179	3191	2.53
Mexico 2008	Wintering	1162	123831	2493	2.01
Mexico 2008	Wintering	1201	100605	2901	2.88
Mexico 2008	Wintering	1263	123164	2280	1.85
Mexico 2008	Wintering	1275	116159	1982	1.71
Mexico 2008	Wintering	1284	119807	2375	1.98
Mexico 2008	Wintering	1400	128574	3443	2.68
Mexico 2008	Wintering	1549	123430	3613	2.93
Mexico 2008	Wintering	1579	113314	1607	1.42
Mexico 2008	Wintering	1628	114011	2461	2.16
Mexico 2008	Wintering	1629	100999	2400	2.38
Mexico 2008	Wintering	1639	116944	2900	2.48
Mexico 2008	Wintering	1700	114427	3013	2.63
Mexico 2008	Wintering	1717	114934	2995	2.61
Mexico 2008	Wintering	1719	114417	3505	3.06
Mexico 2008	Wintering	1726	121675	3051	2.51
Mexico 2008	Wintering	1729	110333	3352	3.04
Mexico 2008	Wintering	1887	97243	1951	2.01
Mexico 2008	Wintering	1913	114407	3336	2.92
Mexico 2008	Wintering	1917	108528	2750	2.53
Mexico 2008	Wintering	1922	123655	2738	2.21
Mexico 2008	Wintering	1933	86474	2511	2.9
Mexico 2008	Wintering	311	97973	1872	1.91
Mexico 2008	Wintering	358	112896	2722	2.41
Mexico 2008	Wintering	421	135478	3040	2.24
Mexico 2008	Wintering	422	113404	3260	2.87
Mexico 2008	Wintering	423	118604	3235	2.73
Mexico 2008	Wintering	424	134410	3459	2.57
Mexico 2008	Wintering	425	120977	3032	2.51
Mexico 2008	Wintering	426	104356	4116	3.94
Mexico 2008	Wintering	427	119836	4112	3.43
Mexico 2008	Wintering	501	99762	3311	3.32
Mexico 2008	Wintering	512	125202	3216	2.57
Mexico 2008	Wintering	588	122492	2211	1.81
Mexico 2008	Wintering	589	112943	2536	2.25
Mexico 2008	Wintering	802	118253	3851	3.26
Mexico 2008	Wintering	803	110369	2650	2.4
Mexico 2008	Wintering	817	118406	2632	2.22
Mexico 2008	Wintering	830	121295	3314	2.73
Mexico 2008	Wintering	960	111039	2302	2.07
Mexico 2008	Wintering	975	123098	3832	3.11
Mexico 2008	Wintering	987	126720	3618	2.86
Mexico 2008	Wintering	996	127177	3715	2.92
Mexico 2009	Wintering	1266	121791	2602	2.14
Mexico 2009	Wintering	1313	131108	3353	2.56
Mexico 2009	Wintering	1365	113646	2987	2.63
Mexico 2009	Wintering	1526	92949	1778	1.91
Mexico 2009	Wintering	1527	99182	2652	2.67
Mexico 2009	Wintering	1667	115978	3449	2.97
Mexico 2009	Wintering	1689	122572	2508	2.05
Mexico 2009	Wintering	1694	123364	2372	1.92
Mexico 2009	Wintering	1742	122251	3784	3.1
Mexico 2009	Wintering	1752	126587	3981	3.14
Mexico 2009	Wintering	1775	113257	3123	2.76
Mexico 2009	Wintering	1790	110238	2928	2.66
Mexico 2009	Wintering	1832	117009	2788	2.38
Mexico 2009	Wintering	1835	103000	3290	3.19
Mexico 2009	Wintering	1883	128543	2629	2.05
Mexico 2009	Wintering	1973	102339	3776	3.69
Mexico 2009	Wintering	428	112871	2136	1.89
Mexico 2009	Wintering	435	104762	2918	2.79
Mexico 2009	Wintering	517	121995	3201	2.62
Mexico 2009	Wintering	527	115106	2850	2.48
Mexico 2009	Wintering	542	123922	2562	2.07
Mexico 2009	Wintering	568	108156	2804	2.59
Mexico 2009	Wintering	801	114672	2820	2.46
Mexico 2009	Wintering	841	109694	2394	2.18
Mexico 2009	Wintering	896	128292	3208	2.5
Mexico 2013	Wintering	H-10-14-05-028	107699	2834	2.63
Mexico 2013	Wintering	H-10-14-05-049	110276	2919	2.65
Mexico 2013	Wintering	H-10-14-05-059	125294	3412	2.72
Mexico 2013	Wintering	H-11-05-05-038	120384	3007	2.5
Mexico 2013	Wintering	H-11-05-05-048	136007	3337	2.45
Mexico 2013	Wintering	H-11-05-05-091	125973	2880	2.29
Mexico 2013	Wintering	W2008%20A026	116764	3113	2.67
Mexico 2013	Wintering	W2008%20A040	122881	3598	2.93
Mexico 2013	Wintering	2	106311	3069	2.89
Mexico 2013	Wintering	W2008%20A050	115755	2784	2.41
Mexico 2013	Wintering	W2014%20012	128377	2318	1.81
Mexico 2013	Wintering	W2014%20032	98063	3198	3.26
Mexico 2013	Wintering	234	129221	2826	2.19
Mexico 2013	Wintering	238	119626	3065	2.56
Mexico 2013	Wintering	239	114275	2348	2.05
Mexico 2013	Wintering	243	107748	3448	3.2
Mexico 2013	Wintering	248	100358	4154	4.14
Mexico 2013	Wintering	25	115169	3119	2.71
Mexico 2013	Wintering	252	115765	2754	2.38
Mexico 2013	Wintering	253	115238	2290	1.99
Mexico 2013	Wintering	259	119648	2504	2.09
Mexico 2013	Wintering	264	116957	2929	2.5
Mexico 2013	Wintering	265	126779	3116	2.46
Mexico 2013	Wintering	269	113125	3528	3.12
Mexico 2013	Wintering	285	136785	4553	3.33
Mexico 2013	Wintering	286	119351	3050	2.56
Mexico 2013	Wintering	290	111514	3053	2.74
Mexico 2013	Wintering	294	119774	2876	2.4
Mexico 2013	Wintering	297	111989	2978	2.66
Mexico 2013	Wintering	304	116272	2413	2.08
Mexico 2013	Wintering	308	115829	2837	2.45
Mexico 2013	Wintering	310	108263	2412	2.23
Mexico 2013	Wintering	321	121055	3628	3
Mexico 2013	Wintering	324	123736	2851	2.3
Mexico 2013	Wintering	325	117575	3740	3.18
Mexico 2013	Wintering	334	126787	2769	2.18
Mexico 2013	Wintering	360	120898	2357	1.95
Mexico 2013	Wintering	361	108946	3244	2.98
Mexico 2013	Wintering	363	118839	3225	2.71
Mexico 2013	Wintering	369	135321	3609	2.67
Mexico 2013	Wintering	372	98501	2180	2.21
Mexico 2013	Wintering	377	120875	3639	3.01
Mexico 2013	Wintering	380	125746	2697	2.14
Mexico 2013	Wintering	382	113873	3160	2.78
Mexico 2013	Wintering	396	120371	3661	3.04
Mexico 2013	Wintering	41	112849	2312	2.05
Mexico 2013	Wintering	425	117996	3592	3.04
Mexico 2013	Wintering	428	130568	3758	2.88
Mexico 2013	Wintering	430	128834	3679	2.86
Mexico 2013	Wintering	432	123070	2998	2.44
Mexico 2013	Wintering	45	122049	3667	3
Mexico 2013	Wintering	459	108302	2459	2.27
Mexico 2013	Wintering	461	123963	2598	2.1
Mexico 2013	Wintering	466	121324	3070	2.53
Mexico 2013	Wintering	467	125046	3105	2.48
Mexico 2013	Wintering	470	114799	2405	2.09
Mexico 2013	Wintering	481	118671	3447	2.9
Mexico 2013	Wintering	487	112082	2403	2.14
Mexico 2013	Wintering	489	109390	1999	1.83
Mexico 2013	Wintering	494	122069	2422	1.98
Mexico 2013	Wintering	496	102290	3132	3.06
Mexico 2013	Wintering	498	123929	2446	1.97
Mexico 2013	Wintering	501	132029	4129	3.13
Mexico 2013	Wintering	504	117610	1798	1.53
Mexico 2013	Wintering	510	129468	2294	1.77
Mexico 2013	Wintering	515	124565	2673	2.15
Mexico 2013	Wintering	519	131901	3301	2.5
Mexico 2013	Wintering	52	107522	3848	3.58
Mexico 2013	Wintering	522	122122	3022	2.47
Mexico 2013	Wintering	529	119814	3324	2.77
Mexico 2013	Wintering	53	123595	2499	2.02
Mexico 2013	Wintering	530	121671	2742	2.25
Mexico 2013	Wintering	532	131201	3461	2.64
Mexico 2013	Wintering	533	114173	2423	2.12
Mexico 2013	Wintering	537	119509	2359	1.97
Mexico 2013	Wintering	538	120869	3448	2.85
Mexico 2013	Wintering	540	117986	2342	1.98
Mexico 2013	Wintering	541	122636	2924	2.38
Mexico 2013	Wintering	544	99787	3244	3.25
Mexico 2013	Wintering	548	116875	3648	3.12
Mexico 2013	Wintering	549	106831	2204	2.06
Mexico 2013	Wintering	556	131726	2388	1.81
Mexico 2013	Wintering	557	121521	2557	2.1
Mexico 2013	Wintering	56	124380	3365	2.71
Mexico 2013	Wintering	563	114045	1772	1.55
Mexico 2013	Wintering	568	126464	2446	1.93
Mexico 2013	Wintering	587	131799	3976	3.02
Mexico 2013	Wintering	596	110232	2297	2.08
Mexico 2013	Wintering	601	127606	2627	2.06
Mexico 2013	Wintering	603	119386	2076	1.74
Mexico 2013	Wintering	611	124227	3469	2.79
Mexico 2013	Wintering	615	115382	2257	1.96
Mexico 2013	Wintering	616	114224	3261	2.85
Mexico 2013	Wintering	62	123910	3710	2.99
Mexico 2013	Wintering	633	105228	2845	2.7
Mexico 2013	Wintering	634	111256	2575	2.31
Mexico 2013	Wintering	636	101120	2114	2.09
Mexico 2013	Wintering	638	114105	2738	2.4
Mexico 2013	Wintering	639	123347	2943	2.39
Mexico 2013	Wintering	640	113738	2322	2.04
Mexico 2013	Wintering	641	123170	2816	2.29
Mexico 2013	Wintering	642	122932	3029	2.46
Mexico 2013	Wintering	645	121130	4300	3.55
Mexico 2013	Wintering	646	111331	2176	1.95
Mexico 2013	Wintering	65	128242	3331	2.6
Mexico 2013	Wintering	673	114444	2374	2.07
Mexico 2013	Wintering	677	117128	2535	2.16
Mexico 2013	Wintering	681	124801	3392	2.72
Mexico 2013	Wintering	683	116932	2133	1.82
Mexico 2013	Wintering	684	110324	2553	2.31
Mexico 2013	Wintering	70	119920	4126	3.44
Mexico 2013	Wintering	702	106353	3119	2.93
Mexico 2013	Wintering	705	109909	2741	2.49
Mexico 2013	Wintering	706	111962	2767	2.47
Mexico 2013	Wintering	707	102923	1623	1.58
Mexico 2013	Wintering	708	115038	2585	2.25
Mexico 2013	Wintering	709	123529	4416	3.57
Mexico 2013	Wintering	711	111479	2937	2.63
Mexico 2013	Wintering	717	120500	2981	2.47
Mexico 2013	Wintering	719	115879	2464	2.13
Mexico 2013	Wintering	721	107890	3092	2.87
Mexico 2013	Wintering	722	118531	2707	2.28
Mexico 2013	Wintering	726	112924	2447	2.17
Mexico 2013	Wintering	730	132436	4345	3.28
Mexico 2013	Wintering	731	123396	3468	2.81
Mexico 2013	Wintering	77	112571	2719	2.42
Mexico 2013	Wintering	78	127243	3516	2.76
Mexico 2013	Wintering	80	118204	2990	2.53
Mexico 2013	Wintering	801	108589	3266	3.01
Mexico 2013	Wintering	803	114181	2933	2.57
Mexico 2013	Wintering	805	99562	2194	2.2
Mexico 2013	Wintering	806	109394	3428	3.13
Mexico 2013	Wintering	81	119981	1996	1.66
Mexico 2013	Wintering	810	110508	3275	2.96
Mexico 2013	Wintering	813	123113	2947	2.39
Mexico 2013	Wintering	815	125495	3040	2.42
Mexico 2013	Wintering	818	115852	3375	2.91
Mexico 2013	Wintering	824	126345	3756	2.97
Mexico 2013	Wintering	827	129490	3352	2.59
Mexico 2013	Wintering	828	107971	2952	2.73
Mexico 2013	Wintering	837	123768	2876	2.32
Mexico 2013	Wintering	840	115995	1540	1.33
Mexico 2013	Wintering	841	124326	2938	2.36
Mexico 2013	Wintering	847	105126	2997	2.85
Mexico 2013	Wintering	848	122137	3249	2.66
Mexico 2013	Wintering	849	125961	2755	2.19
Mexico 2013	Wintering	857	124918	3379	2.7
Mexico 2013	Wintering	859	119247	2786	2.34
Mexico 2013	Wintering	862	110704	2618	2.36
Mexico 2013	Wintering	863	132482	3329	2.51
Mexico 2013	Wintering	870	105003	2372	2.26
Mexico 2013	Wintering	872	93028	3202	3.44
Mexico 2013	Wintering	873	132437	3022	2.28
Mexico 2013	Wintering	881	104840	3367	3.21
Mexico 2013	Wintering	883	121029	3137	2.59
Mexico 2013	Wintering	888	110203	3407	3.09
Mexico 2013	Wintering	892	104023	2317	2.23
Mexico 2013	Wintering	894	123196	3395	2.76
Mexico 2013	Wintering	91	110604	2244	2.03
Mexico 2013	Wintering	95	122206	2351	1.92

## Sheet: spot measurements all Danaids
Species	ID	ID#	Wing area pixels	Wing spot area pixels	spot size %
Danaus gilippus berenice	AMNH_0198.psd	1	86627	678	0.782666
Danaus gilippus berenice	AMNH_0199.psd	1	80112	1358	1.69513
Danaus gilippus berenice	AMNH_0200.psd	1	105664	923	0.873524
Danaus gilippus berenice	AMNH_0201.psd	1	79186	900	1.13656
Danaus gilippus berenice	AMNH_0202.psd	1	82941	686	0.827094
Danaus gilippus berenice	AMNH_0203.psd	1	87847	934	1.06321
Danaus gilippus berenice	AMNH_0204.psd	1	79856	786	0.984272
Danaus gilippus berenice	AMNH_0205.psd	1	80048	781	0.975665
Danaus gilippus berenice	AMNH_0206.psd	1	96399	1413	1.46578
Danaus gilippus berenice	AMNH_0207.psd	1	84753	408	0.481399
Danaus gilippus berenice	AMNH_0208.psd	1	91369	1241	1.35823
Danaus gilippus berenice	AMNH_0209.psd	1	64987	908	1.3972
Danaus gilippus berenice	AMNH_0210.psd	1	76903	684	0.889432
Danaus gilippus berenice	AMNH_0211.psd	1	84554	1068	1.2631
Danaus gilippus berenice	AMNH_0212.psd	1	92615	1183	1.27733
Danaus gilippus strigosa	AMNH_0887.psd	2	187333	2218	1.18399
Danaus gilippus strigosa	AMNH_0888.psd	2	176950	2631	1.48686
Danaus gilippus strigosa	AMNH_0889.psd	2	198357	3704	1.86734
Danaus gilippus strigosa	AMNH_0890.psd	2	150798	1951	1.29378
Danaus gilippus strigosa	AMNH_0891.psd	2	165778	2479	1.49537
Danaus gilippus strigosa	AMNH_0892.psd	2	214977	3466	1.61227
Danaus gilippus strigosa	AMNH_0893.psd	2	213326	3626	1.69975
Danaus gilippus strigosa	AMNH_0894.psd	2	202920	1856	0.914646
Danaus gilippus strigosa	AMNH_0895.psd	2	185581	2251	1.21295
Danaus gilippus strigosa	AMNH_0896.psd	2	192439	2839	1.47527
Danaus gilippus strigosa	AMNH_0897.psd	2	207118	2488	1.20125
Danaus gilippus strigosa	AMNH_0898.psd	2	223502	2358	1.05502
Danaus gilippus strigosa	AMNH_0899.psd	2	145556	2379	1.63442
Danaus gilippus strigosa	AMNH_0900.psd	2	190035	2602	1.36922
Danaus cleophile	AMNH_0047.psd	3	40377	370	0.916363
Danaus cleophile	AMNH_0048.psd	3	49571	352	0.710093
Danaus cleophile	AMNH_0049.psd	3	60452	1180	1.95196
Danaus cleophile	AMNH_0050.psd	3	55032	824	1.49731
Danaus cleophile	AMNH_0051.psd	3	53734	1021	1.9001
Danaus cleophile	AMNH_0052.psd	3	76830	1311	1.70636
Danaus cleophile	AMNH_0053.psd	3	64426	1232	1.91227
Danaus cleophile	AMNH_0054.psd	3	65796	840	1.27667
Danaus cleophile	AMNH_0055.psd	3	64719	978	1.51115
Danaus cleophile	AMNH_0056.psd	3	63794	684	1.0722
Danaus cleophile	AMNH_0057.psd	3	74273	567	0.7634
Danaus cleophile	AMNH_0058.psd	3	64507	753	1.16732
Danaus cleophile	AMNH_0059.psd	3	64756	731	1.12885
Danaus cleophile	AMNH_0060.psd	3	70478	486	0.689577
Danaus cleophile	AMNH_0061.psd	3	62706	663	1.05732
Danaus cleophile	AMNH_0062.psd	3	59576	459	0.770444
Danaus cleophile	AMNH_0063.psd	3	63727	863	1.35421
Danaus cleophile	AMNH_0064.psd	3	72700	740	1.01788
Danaus cleophile	AMNH_0065.psd	3	66435	616	0.927222
Danaus cleophile	AMNH_0066.psd	3	79266	630	0.794792
Danaus erisimus thetys	AMNH_0765.psd	4	114758	1779	1.55022
Danaus erisimus thetys	AMNH_0766.psd	4	97132	1617	1.66474
Danaus erisimus thetys	AMNH_0767.psd	4	98958	1230	1.24295
Danaus erisimus thetys	AMNH_0768.psd	4	104032	1825	1.75427
Danaus erisimus thetys	AMNH_0769.psd	4	104809	1282	1.22318
Danaus erisimus thetys	AMNH_0770.psd	4	119975	1883	1.56949
Danaus erisimus thetys	AMNH_0771.psd	4	125077	2608	2.08512
Danaus erisimus thetys	AMNH_0772.psd	4	102742	1378	1.34122
Danaus erisimus thetys	AMNH_0773.psd	4	103547	1443	1.39357
Danaus erisimus thetys	AMNH_0774.psd	4	126691	1257	0.992178
Danaus erisimus thetys	AMNH_0776.psd	4	116783	1450	1.24162
Danaus erisimus thetys	AMNH_0777.psd	4	101537	1686	1.66048
Danaus erisimus thetys	AMNH_0778.psd	4	83084	2984	3.59155
Danaus erisimus thetys	AMNH_0779.psd	4	99780	1397	1.40008
Danaus erisimus thetys	AMNH_0780.psd	4	97882	2219	2.26702
Danaus erisimus thetys	AMNH_0781.psd	4	110862	1688	1.52261
Danaus erisimus thetys	AMNH_0782.psd	4	100483	1340	1.33356
Danaus erisimus thetys	AMNH_0783.psd	4	132700	1436	1.08214
Danaus erisimus thetys	AMNH_0784.psd	4	126447	1738	1.37449
Danaus erisimus thetys	AMNH_0785.psd	4	119265	1629	1.36587
Danaus erisimus thetys	AMNH_0786.psd	4	92261	1294	1.40254
Danaus erisimus thetys	AMNH_0787.psd	4	120212	920	0.765315
Danaus erisimus thetys	AMNH_0788.psd	4	84846	1408	1.65948
Danaus erippus	AMNH_0075.psd	5	120246	2416	2.00921
Danaus erippus	AMNH_0076.psd	5	114588	1963	1.71309
Danaus erippus	AMNH_0077.psd	5	96105	996	1.03637
Danaus erippus	AMNH_0078.psd	5	115906	1807	1.55902
Danaus erippus	AMNH_0079.psd	5	104814	2497	2.38232
Danaus erippus	AMNH_0080.psd	5	118240	2695	2.27926
Danaus erippus	AMNH_0081.psd	5	106046	651	0.613885
Danaus erippus	AMNH_0082.psd	5	104779	1253	1.19585
Danaus erippus	AMNH_0083.psd	5	131042	2586	1.97341
Danaus erippus	AMNH_0084.psd	5	106517	1935	1.81661
Danaus erippus	AMNH_0085.psd	5	121419	2399	1.9758
Danaus erippus	AMNH_0086.psd	5	104565	1978	1.89165
Danaus erippus	AMNH_0087.psd	5	106170	3107	2.92644
Danaus erippus	AMNH_0088.psd	5	97643	2197	2.25003
Danaus erippus	AMNH_0089.psd	5	121613	2544	2.09188
Danaus erippus	AMNH_0090.psd	5	96771	2338	2.41601
Danaus erippus	AMNH_0091.psd	5	86663	1088	1.25544
Danaus erippus	AMNH_0092.psd	5	123699	2682	2.16817
Danaus erippus	AMNH_0093.psd	5	114477	2815	2.45901
Danaus erippus	AMNH_0094.psd	5	102192	1694	1.65766
Danaus erippus	AMNH_0095.psd	5	110531	2434	2.2021
Danaus erippus	AMNH_0096.psd	5	119038	1804	1.51548
Danaus erippus	AMNH_0097.psd	5	113065	2490	2.20227
Danaus erippus	AMNH_0732.psd	5	148678	838	0.563634
Danaus erippus	AMNH_0733.psd	5	136741	2330	1.70395
Danaus erippus	AMNH_0734.psd	5	126978	2462	1.93892
Danaus erippus	AMNH_0735.psd	5	127955	3077	2.40475
Danaus erippus	AMNH_0736.psd	5	133312	2675	2.00657
Danaus erippus	AMNH_0737.psd	5	136647	4115	3.01141
Danaus erippus	AMNH_0738.psd	5	125712	2830	2.25118
Danaus erippus	AMNH_0739.psd	5	148446	2433	1.63898
Danaus erippus	AMNH_0740.psd	5	140318	2128	1.51656
Danaus erippus	AMNH_0741.psd	5	154777	2335	1.50862
Danaus erippus	AMNH_0742.psd	5	168033	4512	2.68519
Danaus erippus	AMNH_0743.psd	5	113011	2335	2.06617
Danaus erippus	AMNH_0744.psd	5	148762	3078	2.06908
Danaus erippus	AMNH_0745.psd	5	145428	2884	1.98311
Danaus erippus	AMNH_0746.psd	5	147282	1679	1.13999
Danaus erippus	AMNH_0747.psd	5	120097	1964	1.63534
Danaus erippus	AMNH_0748.psd	5	130560	2778	2.12776
Danaus erippus	AMNH_0749.psd	5	152976	2396	1.56626
Danaus erippus	AMNH_0750.psd	5	161572	3200	1.98054
Danaus erippus	AMNH_0751.psd	5	148858	4771	3.20507
Danaus erippus	AMNH_0752.psd	5	168825	3776	2.23664
Danaus erippus	AMNH_0753.psd	5	168627	4042	2.39701
Danaus erippus	AMNH_0754.psd	5	151124	2849	1.88521
Danaus plexippus magalippe	AMNH_0678.psd	6	97658	1646	1.68547
Danaus plexippus magalippe	AMNH_0679.psd	6	146579	1543	1.05267
Danaus plexippus magalippe	AMNH_0680.psd	6	131970	1884	1.4276
Danaus plexippus magalippe	AMNH_0681.psd	6	123353	3398	2.7547
Danaus plexippus magalippe	AMNH_0682.psd	6	173604	2992	1.72346
Danaus plexippus magalippe	AMNH_0683.psd	6	113813	2031	1.78451
Danaus plexippus magalippe	AMNH_0684.psd	6	129506	2549	1.96825
Danaus plexippus magalippe	AMNH_0685.psd	6	149541	2925	1.95599
Danaus plexippus magalippe	AMNH_0686.psd	6	119977	1344	1.12021
Danaus plexippus magalippe	AMNH_0687.psd	6	151254	2684	1.7745
Danaus plexippus magalippe	AMNH_0688.psd	6	120643	2722	2.25624
Danaus plexippus magalippe	AMNH_0689.psd	6	164188	2839	1.72912
Danaus plexippus magalippe	AMNH_0690.psd	6	131420	2781	2.11612
Danaus plexippus magalippe	AMNH_0691.psd	6	128867	1443	1.11976
Danaus plexippus magalippe	AMNH_0692.psd	6	164433	2719	1.65356
Danaus plexippus - Breeding	E008	7	134763	2155	1.6
Danaus plexippus - Breeding	E114	7	125818	2195	1.74
Danaus plexippus - Breeding	E116	7	138851	3423	2.47
Danaus plexippus - Breeding	E118	7	110297	3397	3.08
Danaus plexippus - Breeding	E119	7	126089	2065	1.64
Danaus plexippus - Breeding	E121	7	123670	2444	1.98
Danaus plexippus - Breeding	E123	7	127437	1985	1.56
Danaus plexippus - Breeding	E124	7	123485	4229	3.42
Danaus plexippus - Breeding	E126	7	123168	2852	2.32
Danaus plexippus - Breeding	E134	7	117467	3255	2.77
Danaus plexippus - Breeding	E136	7	125825	3851	3.06
Danaus plexippus - Breeding	E145	7	120082	3206	2.67
Danaus plexippus - Breeding	E147	7	141280	3177	2.25
Danaus plexippus - Breeding	E165	7	136806	1913	1.4
Danaus plexippus - Breeding	E167	7	136676	2264	1.66
Danaus plexippus - Breeding	E169	7	141370	3082	2.18
Danaus plexippus - Breeding	E17N	7	133757	2114	1.58
Danaus plexippus - Breeding	E185	7	146417	2553	1.74
Danaus plexippus - Breeding	E187	7	131738	2522	1.91
Danaus plexippus - Breeding	E189	7	124818	2367	1.9
Danaus plexippus - Breeding	E191	7	134510	3158	2.35
Danaus plexippus - Breeding	E195	7	128354	1971	1.54
Danaus plexippus - Breeding	E196	7	139382	2990	2.15
Danaus plexippus - Breeding	E197	7	139466	4381	3.14
Danaus plexippus - Breeding	E199	7	138816	2490	1.79
Danaus plexippus - Breeding	E205	7	127130	2084	1.64
Danaus plexippus - Breeding	E207	7	143055	2270	1.59
Danaus plexippus - Breeding	E209	7	136888	3660	2.67
Danaus plexippus - Breeding	E216	7	114174	2975	2.61
Danaus plexippus - Breeding	E218	7	130756	2968	2.27
Danaus plexippus - Breeding	E220	7	125159	1961	1.57
Danaus plexippus - Breeding	E221	7	141646	2345	1.66
Danaus plexippus - Breeding	E224	7	131778	4382	3.33
Danaus plexippus - Breeding	E228	7	123650	3225	2.61
Danaus plexippus - Breeding	E236	7	131251	3001	2.29
Danaus plexippus - Breeding	E354	7	127105	2926	2.3
Danaus plexippus - Breeding	E4N	7	124907	1954	1.56
Danaus plexippus - Breeding	E8123	7	120063	2060	1.72
Danaus plexippus - Breeding	EK29	7	104310	1355	1.3
Danaus plexippus - Breeding	1	7	126074	2485	1.97
Danaus plexippus - Breeding	10	7	125067	2715	2.17
Danaus plexippus - Breeding	13	7	89528	2251	2.51
Danaus plexippus - Breeding	19	7	128121	2517	1.96
Danaus plexippus - Breeding	22	7	131639	2606	1.98
Danaus plexippus - Breeding	28	7	137135	3001	2.19
Danaus plexippus - Breeding	31	7	131973	2687	2.04
Danaus plexippus - Breeding	40	7	127035	2565	2.02
Danaus plexippus - Breeding	46	7	142939	2836	1.98
Danaus plexippus - Breeding	55	7	134156	2443	1.82
Danaus plexippus - Breeding	58	7	132408	2805	2.12
Danaus plexippus - Breeding	64	7	137678	4242	3.08
Danaus plexippus - Breeding	67	7	128082	2796	2.18
Danaus plexippus - Breeding	73	7	136212	2927	2.15
Danaus plexippus - Breeding	76	7	134229	2710	2.02
Danaus plexippus - Breeding	82	7	127393	2607	2.05
Danaus plexippus - Breeding	84	7	131650	2527	1.92
Danaus plexippus - Breeding	93	7	130142	2693	2.07
Danaus plexippus - Breeding	96	7	137930	1749	1.27
Danaus plexippus - Breeding	AMNH_0048.psd	7	129499	2880	2.22
Danaus plexippus - Breeding	AMNH_0051.psd	7	137031	2683	1.96
Danaus plexippus - Breeding	AMNH_0057.psd	7	120144	2878	2.4
Danaus plexippus - Breeding	AMNH_0060.psd	7	142111	2822	1.99
Danaus plexippus - Breeding	AMNH_0066.psd	7	135535	2346	1.73
Danaus plexippus - Breeding	AMNH_0767.psd	7	121981	2725	2.23
Danaus plexippus - Breeding	AMNH_0773.psd	7	127419	2708	2.13
Danaus plexippus - Breeding	AMNH_0777.psd	7	125858	2902	2.31
Danaus plexippus - Breeding	AMNH_0783.psd	7	127328	2198	1.73
Danaus plexippus - Breeding	AMNH_0786.psd	7	134175	2271	1.69
Danaus plexippus - Breeding	AMNH_0078.psd	7	128486	2544	1.98
Danaus plexippus - Breeding	AMNH_0087.psd	7	137610	2817	2.05
Danaus plexippus - Breeding	AMNH_0090.psd	7	128469	2736	2.13
Danaus plexippus - Breeding	AMNH_0096.psd	7	140303	3067	2.19
Danaus plexippus - Migrating	H-10-14-05-016	8	119255	3409	2.86
Danaus plexippus - Migrating	H-10-14-05-020	8	124325	2785	2.24
Danaus plexippus - Migrating	H-10-14-05-022	8	127386	3699	2.9
Danaus plexippus - Migrating	H-10-14-05-024	8	123278	3032	2.46
Danaus plexippus - Migrating	H-10-14-05-026	8	103217	1185	1.15
Danaus plexippus - Migrating	H-10-14-05-028	8	121532	3020	2.48
Danaus plexippus - Migrating	H-10-14-05-037	8	114551	2317	2.02
Danaus plexippus - Migrating	H-10-14-05-039	8	118831	2774	2.33
Danaus plexippus - Migrating	H-10-14-05-041	8	114793	2583	2.25
Danaus plexippus - Migrating	H-10-14-05-043	8	109918	3125	2.84
Danaus plexippus - Migrating	H-10-14-05-045	8	132221	2134	1.61
Danaus plexippus - Migrating	H-10-14-05-047	8	83549	1825	2.18
Danaus plexippus - Migrating	H-10-14-05-049	8	121025	2865	2.37
Danaus plexippus - Migrating	H-10-14-05-053	8	127966	2492	1.95
Danaus plexippus - Migrating	H-10-14-05-055	8	127102	2864	2.25
Danaus plexippus - Migrating	H-10-14-05-057	8	122956	2381	1.94
Danaus plexippus - Migrating	H-10-14-05-059	8	129584	2946	2.27
Danaus plexippus - Migrating	H-10-14-05-061	8	136686	3332	2.44
Danaus plexippus - Migrating	H-10-19-05-030	8	129287	2691	2.08
Danaus plexippus - Migrating	H-10-19-05-032	8	118555	3353	2.83
Danaus plexippus - Migrating	H-10-19-05-065	8	118573	2145	1.81
Danaus plexippus - Migrating	H-10-20-05-067	8	113517	2074	1.83
Danaus plexippus - Migrating	H-10-20-05-069	8	135058	2638	1.95
Danaus plexippus - Migrating	H-10-22-05-034	8	99122	1802	1.82
Danaus plexippus - Migrating	H-10-22-05-071	8	117043	2315	1.98
Danaus plexippus - Migrating	H-10-22-05-073	8	97193	1531	1.58
Danaus plexippus - Migrating	H-10-22-05-075	8	121187	2420	2
Danaus plexippus - Migrating	H-10-22-05-077	8	124381	2254	1.81
Danaus plexippus - Migrating	H-10-22-05-079	8	122786	2117	1.72
Danaus plexippus - Migrating	H-10-22-05-081	8	124009	2565	2.07
Danaus plexippus - Migrating	H-11-05-05-036	8	130531	2753	2.11
Danaus plexippus - Migrating	H-11-05-05-038	8	115015	2370	2.06
Danaus plexippus - Migrating	H-11-05-05-040	8	104227	2558	2.45
Danaus plexippus - Migrating	H-11-05-05-042	8	112926	2539	2.25
Danaus plexippus - Migrating	H-11-05-05-044	8	128888	3005	2.33
Danaus plexippus - Migrating	H-11-05-05-046	8	118225	3044	2.57
Danaus plexippus - Migrating	H-11-05-05-048	8	108833	3322	3.05
Danaus plexippus - Migrating	H-11-05-05-050	8	116272	2668	2.29
Danaus plexippus - Migrating	H-11-05-05-083	8	140623	2494	1.77
Danaus plexippus - Migrating	H-11-05-05-085	8	124417	1808	1.45
Danaus plexippus - Migrating	H-11-05-05-087	8	139795	2636	1.89
Danaus plexippus - Migrating	H-11-05-05-089	8	122983	2138	1.74
Danaus plexippus - Migrating	H-11-05-05-091	8	121179	2966	2.45
Danaus plexippus - Migrating	H-11-05-05-093	8	105784	1623	1.53
Danaus plexippus - Migrating	W2008%20A011	8	121806	2295	1.88
Danaus plexippus - Migrating	W2008%20A019	8	120948	1365	1.13
Danaus plexippus - Migrating	W2008%20A021	8	133919	1852	1.38
Danaus plexippus - Migrating	W2008%20A023	8	115667	2779	2.4
Danaus plexippus - Migrating	W2008%20A026	8	130535	1895	1.45
Danaus plexippus - Migrating	W2008%20A027	8	124687	2640	2.12
Danaus plexippus - Migrating	W2008%20A028	8	111723	2223	1.99
Danaus plexippus - Migrating	W2008%20A029	8	138765	2091	1.51
Danaus plexippus - Migrating	W2008%20A032	8	126661	2408	1.9
Danaus plexippus - Migrating	W2008%20A035	8	118760	2569	2.16
Danaus plexippus - Migrating	W2008%20A036	8	124361	2609	2.1
Danaus plexippus - Migrating	W2008%20A039	8	127182	3282	2.58
Danaus plexippus - Migrating	W2008%20A040	8	114236	1633	1.43
Danaus plexippus - Migrating	W2008%20A041	8	130123	1870	1.44
Danaus plexippus - Migrating	W2008%20A042	8	111986	2606	2.33
Danaus plexippus - Migrating	W2008%20A044	8	130087	2474	1.9
Danaus plexippus - Migrating	W2008%20A046	8	112283	1597	1.42
Danaus plexippus - Migrating	W2008%20A049	8	116825	2893	2.48
Danaus plexippus - Migrating	W2008%20A050	8	117786	1960	1.66
Danaus plexippus - Migrating	W2008%20A052	8	118484	1988	1.68
Danaus plexippus - Migrating	W2008%20A054	8	134800	2607	1.93
Danaus plexippus - Migrating	W2008%20A055	8	122693	1871	1.52
Danaus plexippus - Migrating	W2008%20A057	8	125753	2947	2.34
Danaus plexippus - Migrating	W2014%20002	8	133232	2788	2.09
Danaus plexippus - Migrating	W2014%20008	8	135725	2828	2.08
Danaus plexippus - Migrating	W2014%20009	8	130720	2109	1.61
Danaus plexippus - Migrating	W2014%20010	8	133485	3130	2.34
Danaus plexippus - Migrating	W2014%20012	8	116339	2638	2.27
Danaus plexippus - Migrating	W2014%20016	8	124733	4043	3.24
Danaus plexippus - Migrating	W2014%20020	8	136961	2610	1.91
Danaus plexippus - Migrating	W2014%20022	8	132553	2512	1.9
Danaus plexippus - Migrating	W2014%20023	8	125174	2237	1.79
Danaus plexippus - Migrating	W2014%20024	8	129529	2310	1.78
Danaus plexippus - Migrating	W2014%20026	8	122340	3075	2.51
Danaus plexippus - Migrating	W2014%20032	8	131712	2845	2.16
Danaus plexippus - Migrating	W2014%20034	8	127073	1801	1.42
Danaus plexippus - Migrating	W2014%20035	8	115816	2376	2.05
Danaus plexippus - Migrating	W2014%20040	8	125523	2544	2.03
Danaus plexippus - Migrating	W2014%20041	8	125727	2052	1.63
Danaus plexippus - Migrating	W2014%20045	8	119161	2115	1.77
Danaus plexippus - Migrating	W2014%20048	8	135180	2833	2.1
Danaus plexippus - Wintering	H-11-05-05-083	8	97973	1872	1.91
Danaus plexippus - Wintering	358	9	112896	2722	2.41
Danaus plexippus - Wintering	421	9	135478	3040	2.24
Danaus plexippus - Wintering	422	9	113404	3260	2.87
Danaus plexippus - Wintering	423	9	118604	3235	2.73
Danaus plexippus - Wintering	424	9	134410	3459	2.57
Danaus plexippus - Wintering	425	9	120977	3032	2.51
Danaus plexippus - Wintering	426	9	104356	4116	3.94
Danaus plexippus - Wintering	427	9	119836	4112	3.43
Danaus plexippus - Wintering	501	9	99762	3311	3.32
Danaus plexippus - Wintering	512	9	125202	3216	2.57
Danaus plexippus - Wintering	588	9	122492	2211	1.81
Danaus plexippus - Wintering	589	9	112943	2536	2.25
Danaus plexippus - Wintering	802	9	118253	3851	3.26
Danaus plexippus - Wintering	803	9	110369	2650	2.4
Danaus plexippus - Wintering	817	9	118406	2632	2.22
Danaus plexippus - Wintering	830	9	121295	3314	2.73
Danaus plexippus - Wintering	960	9	111039	2302	2.07
Danaus plexippus - Wintering	975	9	123098	3832	3.11
Danaus plexippus - Wintering	987	9	126720	3618	2.86
Danaus plexippus - Wintering	996	9	127177	3715	2.92
Danaus plexippus - Wintering	1008	9	131659	4199	3.19
Danaus plexippus - Wintering	1022	9	96967	3902	4.02
Danaus plexippus - Wintering	1029	9	129934	3008	2.32
Danaus plexippus - Wintering	1036	9	101239	1582	1.56
Danaus plexippus - Wintering	1087	9	126613	3017	2.38
Danaus plexippus - Wintering	1097	9	98857	2382	2.41
Danaus plexippus - Wintering	1133	9	120289	3941	3.28
Danaus plexippus - Wintering	1154	9	126179	3191	2.53
Danaus plexippus - Wintering	1162	9	123831	2493	2.01
Danaus plexippus - Wintering	1201	9	100605	2901	2.88
Danaus plexippus - Wintering	1263	9	123164	2280	1.85
Danaus plexippus - Wintering	1275	9	116159	1982	1.71
Danaus plexippus - Wintering	1284	9	119807	2375	1.98
Danaus plexippus - Wintering	1400	9	128574	3443	2.68
Danaus plexippus - Wintering	1549	9	123430	3613	2.93
Danaus plexippus - Wintering	1579	9	113314	1607	1.42
Danaus plexippus - Wintering	1628	9	114011	2461	2.16
Danaus plexippus - Wintering	1629	9	100999	2400	2.38
Danaus plexippus - Wintering	1639	9	116944	2900	2.48
Danaus plexippus - Wintering	1700	9	114427	3013	2.63
Danaus plexippus - Wintering	1717	9	114934	2995	2.61
Danaus plexippus - Wintering	1719	9	114417	3505	3.06
Danaus plexippus - Wintering	1726	9	121675	3051	2.51
Danaus plexippus - Wintering	1729	9	110333	3352	3.04
Danaus plexippus - Wintering	1887	9	97243	1951	2.01
Danaus plexippus - Wintering	1913	9	114407	3336	2.92
Danaus plexippus - Wintering	1917	9	108528	2750	2.53
Danaus plexippus - Wintering	1922	9	123655	2738	2.21
Danaus plexippus - Wintering	1933	9	86474	2511	2.9
Danaus plexippus - Wintering	428	9	112871	2136	1.89
Danaus plexippus - Wintering	435	9	104762	2918	2.79
Danaus plexippus - Wintering	517	9	121995	3201	2.62
Danaus plexippus - Wintering	527	9	115106	2850	2.48
Danaus plexippus - Wintering	542	9	123922	2562	2.07
Danaus plexippus - Wintering	568	9	108156	2804	2.59
Danaus plexippus - Wintering	801	9	114672	2820	2.46
Danaus plexippus - Wintering	841	9	109694	2394	2.18
Danaus plexippus - Wintering	896	9	128292	3208	2.5
Danaus plexippus - Wintering	1266	9	121791	2602	2.14
Danaus plexippus - Wintering	1313	9	131108	3353	2.56
Danaus plexippus - Wintering	1365	9	113646	2987	2.63
Danaus plexippus - Wintering	1526	9	92949	1778	1.91
Danaus plexippus - Wintering	1527	9	99182	2652	2.67
Danaus plexippus - Wintering	1667	9	115978	3449	2.97
Danaus plexippus - Wintering	1689	9	122572	2508	2.05
Danaus plexippus - Wintering	1694	9	123364	2372	1.92
Danaus plexippus - Wintering	1742	9	122251	3784	3.1
Danaus plexippus - Wintering	1752	9	126587	3981	3.14
Danaus plexippus - Wintering	1775	9	113257	3123	2.76
Danaus plexippus - Wintering	1790	9	110238	2928	2.66
Danaus plexippus - Wintering	1832	9	117009	2788	2.38
Danaus plexippus - Wintering	1835	9	103000	3290	3.19
Danaus plexippus - Wintering	1883	9	128543	2629	2.05
Danaus plexippus - Wintering	1973	9	102339	3776	3.69
Danaus plexippus - Wintering	2	9	106311	3069	2.89
Danaus plexippus - Wintering	25	9	115169	3119	2.71
Danaus plexippus - Wintering	41	9	112849	2312	2.05
Danaus plexippus - Wintering	45	9	122049	3667	3
Danaus plexippus - Wintering	52	9	107522	3848	3.58
Danaus plexippus - Wintering	53	9	123595	2499	2.02
Danaus plexippus - Wintering	56	9	124380	3365	2.71
Danaus plexippus - Wintering	62	9	123910	3710	2.99
Danaus plexippus - Wintering	65	9	128242	3331	2.6
Danaus plexippus - Wintering	70	9	119920	4126	3.44
Danaus plexippus - Wintering	77	9	112571	2719	2.42
Danaus plexippus - Wintering	78	9	127243	3516	2.76
Danaus plexippus - Wintering	80	9	118204	2990	2.53
Danaus plexippus - Wintering	81	9	119981	1996	1.66
Danaus plexippus - Wintering	91	9	110604	2244	2.03
Danaus plexippus - Wintering	95	9	122206	2351	1.92
Danaus plexippus - Wintering	AMNH_0076.psd	9	107699	2834	2.63
Danaus plexippus - Wintering	AMNH_0083.psd	9	110276	2919	2.65
Danaus plexippus - Wintering	AMNH_0087.psd	9	125294	3412	2.72
Danaus plexippus - Wintering	AMNH_0736.psd	9	120384	3007	2.5
Danaus plexippus - Wintering	AMNH_0741.psd	9	136007	3337	2.45
Danaus plexippus - Wintering	AMNH_0747.psd	9	125973	2880	2.29
Danaus plexippus - Wintering	AMNH_0753.psd	9	116764	3113	2.67
Danaus plexippus - Wintering	AMNH_0204.psd	9	122881	3598	2.93
Danaus plexippus - Wintering	AMNH_0210.psd	9	115755	2784	2.41
Danaus plexippus - Wintering	AMNH_0893.psd	9	128377	2318	1.81
Danaus plexippus - Wintering	AMNH_0900.psd	9	98063	3198	3.26
Danaus plexippus - Wintering	E008	9	129221	2826	2.19
Danaus plexippus - Wintering	E119	9	119626	3065	2.56
Danaus plexippus - Wintering	E121	9	114275	2348	2.05
Danaus plexippus - Wintering	E134	9	107748	3448	3.2
Danaus plexippus - Wintering	E167	9	100358	4154	4.14
Danaus plexippus - Wintering	E187	9	115765	2754	2.38
Danaus plexippus - Wintering	E189	9	115238	2290	1.99
Danaus plexippus - Wintering	E205	9	119648	2504	2.09
Danaus plexippus - Wintering	E220	9	116957	2929	2.5
Danaus plexippus - Wintering	E221	9	126779	3116	2.46
Danaus plexippus - Wintering	E354	9	113125	3528	3.12
Danaus plexippus - Wintering	H-10-14-05-049	9	136785	4553	3.33
Danaus plexippus - Wintering	H-10-14-05-053	9	119351	3050	2.56
Danaus plexippus - Wintering	H-10-14-05-061	9	111514	3053	2.74
Danaus plexippus - Wintering	H-10-20-05-067	9	119774	2876	2.4
Danaus plexippus - Wintering	H-10-22-05-071	9	111989	2978	2.66
Danaus plexippus - Wintering	H-11-05-05-038	9	116272	2413	2.08
Danaus plexippus - Wintering	H-11-05-05-046	9	115829	2837	2.45
Danaus plexippus - Wintering	H-11-05-05-050	9	108263	2412	2.23
Danaus plexippus - Wintering	W2008%20A026	9	121055	3628	3
Danaus plexippus - Wintering	W2008%20A029	9	123736	2851	2.3
Danaus plexippus - Wintering	W2008%20A032	9	117575	3740	3.18
Danaus plexippus - Wintering	W2008%20A049	9	126787	2769	2.18
Danaus plexippus - Wintering	360	9	120898	2357	1.95
Danaus plexippus - Wintering	361	9	108946	3244	2.98
Danaus plexippus - Wintering	363	9	118839	3225	2.71
Danaus plexippus - Wintering	369	9	135321	3609	2.67
Danaus plexippus - Wintering	372	9	98501	2180	2.21
Danaus plexippus - Wintering	377	9	120875	3639	3.01
Danaus plexippus - Wintering	380	9	125746	2697	2.14
Danaus plexippus - Wintering	382	9	113873	3160	2.78
Danaus plexippus - Wintering	396	9	120371	3661	3.04
Danaus plexippus - Wintering	425	9	117996	3592	3.04
Danaus plexippus - Wintering	428	9	130568	3758	2.88
Danaus plexippus - Wintering	430	9	128834	3679	2.86
Danaus plexippus - Wintering	432	9	123070	2998	2.44
Danaus plexippus - Wintering	459	9	108302	2459	2.27
Danaus plexippus - Wintering	461	9	123963	2598	2.1
Danaus plexippus - Wintering	466	9	121324	3070	2.53
Danaus plexippus - Wintering	467	9	125046	3105	2.48
Danaus plexippus - Wintering	470	9	114799	2405	2.09
Danaus plexippus - Wintering	481	9	118671	3447	2.9
Danaus plexippus - Wintering	487	9	112082	2403	2.14
Danaus plexippus - Wintering	489	9	109390	1999	1.83
Danaus plexippus - Wintering	494	9	122069	2422	1.98
Danaus plexippus - Wintering	496	9	102290	3132	3.06
Danaus plexippus - Wintering	498	9	123929	2446	1.97
Danaus plexippus - Wintering	501	9	132029	4129	3.13
Danaus plexippus - Wintering	504	9	117610	1798	1.53
Danaus plexippus - Wintering	510	9	129468	2294	1.77
Danaus plexippus - Wintering	515	9	124565	2673	2.15
Danaus plexippus - Wintering	519	9	131901	3301	2.5
Danaus plexippus - Wintering	522	9	122122	3022	2.47
Danaus plexippus - Wintering	529	9	119814	3324	2.77
Danaus plexippus - Wintering	530	9	121671	2742	2.25
Danaus plexippus - Wintering	532	9	131201	3461	2.64
Danaus plexippus - Wintering	533	9	114173	2423	2.12
Danaus plexippus - Wintering	537	9	119509	2359	1.97
Danaus plexippus - Wintering	538	9	120869	3448	2.85
Danaus plexippus - Wintering	540	9	117986	2342	1.98
Danaus plexippus - Wintering	541	9	122636	2924	2.38
Danaus plexippus - Wintering	544	9	99787	3244	3.25
Danaus plexippus - Wintering	548	9	116875	3648	3.12
Danaus plexippus - Wintering	549	9	106831	2204	2.06
Danaus plexippus - Wintering	556	9	131726	2388	1.81
Danaus plexippus - Wintering	557	9	121521	2557	2.1
Danaus plexippus - Wintering	563	9	114045	1772	1.55
Danaus plexippus - Wintering	568	9	126464	2446	1.93
Danaus plexippus - Wintering	587	9	131799	3976	3.02
Danaus plexippus - Wintering	596	9	110232	2297	2.08
Danaus plexippus - Wintering	601	9	127606	2627	2.06
Danaus plexippus - Wintering	603	9	119386	2076	1.74
Danaus plexippus - Wintering	611	9	124227	3469	2.79
Danaus plexippus - Wintering	615	9	115382	2257	1.96
Danaus plexippus - Wintering	616	9	114224	3261	2.85
Danaus plexippus - Wintering	633	9	105228	2845	2.7
Danaus plexippus - Wintering	634	9	111256	2575	2.31
Danaus plexippus - Wintering	636	9	101120	2114	2.09
Danaus plexippus - Wintering	638	9	114105	2738	2.4
Danaus plexippus - Wintering	639	9	123347	2943	2.39
Danaus plexippus - Wintering	640	9	113738	2322	2.04
Danaus plexippus - Wintering	641	9	123170	2816	2.29
Danaus plexippus - Wintering	642	9	122932	3029	2.46
Danaus plexippus - Wintering	645	9	121130	4300	3.55
Danaus plexippus - Wintering	646	9	111331	2176	1.95
Danaus plexippus - Wintering	673	9	114444	2374	2.07
Danaus plexippus - Wintering	677	9	117128	2535	2.16
Danaus plexippus - Wintering	681	9	124801	3392	2.72
Danaus plexippus - Wintering	683	9	116932	2133	1.82
Danaus plexippus - Wintering	684	9	110324	2553	2.31
Danaus plexippus - Wintering	702	9	106353	3119	2.93
Danaus plexippus - Wintering	705	9	109909	2741	2.49
Danaus plexippus - Wintering	706	9	111962	2767	2.47
Danaus plexippus - Wintering	707	9	102923	1623	1.58
Danaus plexippus - Wintering	708	9	115038	2585	2.25
Danaus plexippus - Wintering	709	9	123529	4416	3.57
Danaus plexippus - Wintering	711	9	111479	2937	2.63
Danaus plexippus - Wintering	717	9	120500	2981	2.47
Danaus plexippus - Wintering	719	9	115879	2464	2.13
Danaus plexippus - Wintering	721	9	107890	3092	2.87
Danaus plexippus - Wintering	722	9	118531	2707	2.28
Danaus plexippus - Wintering	726	9	112924	2447	2.17
Danaus plexippus - Wintering	730	9	132436	4345	3.28
Danaus plexippus - Wintering	731	9	123396	3468	2.81
Danaus plexippus - Wintering	801	9	108589	3266	3.01
Danaus plexippus - Wintering	803	9	114181	2933	2.57
Danaus plexippus - Wintering	805	9	99562	2194	2.2
Danaus plexippus - Wintering	806	9	109394	3428	3.13
Danaus plexippus - Wintering	810	9	110508	3275	2.96
Danaus plexippus - Wintering	813	9	123113	2947	2.39
Danaus plexippus - Wintering	815	9	125495	3040	2.42
Danaus plexippus - Wintering	818	9	115852	3375	2.91
Danaus plexippus - Wintering	824	9	126345	3756	2.97
Danaus plexippus - Wintering	827	9	129490	3352	2.59
Danaus plexippus - Wintering	828	9	107971	2952	2.73
Danaus plexippus - Wintering	837	9	123768	2876	2.32
Danaus plexippus - Wintering	840	9	115995	1540	1.33
Danaus plexippus - Wintering	841	9	124326	2938	2.36
Danaus plexippus - Wintering	847	9	105126	2997	2.85
Danaus plexippus - Wintering	848	9	122137	3249	2.66
Danaus plexippus - Wintering	849	9	125961	2755	2.19
Danaus plexippus - Wintering	857	9	124918	3379	2.7
Danaus plexippus - Wintering	859	9	119247	2786	2.34
Danaus plexippus - Wintering	862	9	110704	2618	2.36
Danaus plexippus - Wintering	863	9	132482	3329	2.51
Danaus plexippus - Wintering	870	9	105003	2372	2.26
Danaus plexippus - Wintering	872	9	93028	3202	3.44
Danaus plexippus - Wintering	873	9	132437	3022	2.28
Danaus plexippus - Wintering	881	9	104840	3367	3.21
Danaus plexippus - Wintering	883	9	121029	3137	2.59
Danaus plexippus - Wintering	888	9	110203	3407	3.09
Danaus plexippus - Wintering	892	9	104023	2317	2.23
Danaus plexippus - Wintering	894	9	123196	3395	2.76
